# Supplementary material for: Development of multiplex gold nanoparticles biosensors for ultrasensitive detection and genotyping of equine herpes viruses
Source: Sci Rep. 2023 Sep 13;13:15140. doi: 10.1038/s41598-023-41918-4 (PMC10500010; doi:10.1038/s41598-023-41918-4)
Supplement: Supplementary file 2 — Supplementary Dataset File. [file 41598_2023_41918_MOESM2_ESM.xlsx]

## Sheet: Sheet1
Comparative results of multiplx rPCR, multiplex citrate- GNPs biosensor rPCR and multiplex PVP- GNPs biosensor rPCR for detection of EHV-1 and EHV-4 in clinical samples.
No.	Sample type	Collection date	EHV type	Result
				Multiplex rPCR	Multiplex Citrate-GNPs biosensor rPCR	Multiplex PVP-GNPs biosensor rPCR
1	Spleen	Mare-2019	EHV-1	19.1	16.7	15.2
2	Lung	Foal-2020	EHV-1	18.5	16.2	14.7
3	Liver	Horse-2020	EHV-1	16.8	13.4	12.9
4	Spleen	Mare-2020	EHV-1	18.9	15.4	15.1
5	Aborted fetus	Aborted fetus-2020	EHV-1	15.6	12.5	11.7
6	Aborted fetus	Aborted fetus-2020	EHV-1	21.3	18.9	17.3
7	Vaginal swab	Mare-2020	EHV-1	27.8	25	24.4
8	Nasal swab	Horse-2021	EHV-1	28.3	26.2	25
9	Nasal swab	Horse-2021	EHV-1	23.5	21.1	20.3
10	Nasal swab	Horse-2021	EHV-1	27.1	24.7	23.1
11	Nasal swab	Horse-2021	EHV-1	29.8	27.5	25.3
12	Nasal swab	Horse-2021	EHV-1	27.7	25.3	23.9
13	Nasal swab	Horse-2021	EHV-1	35.3	32.8	32.6
14	Nasal swab	Horse-2021	EHV-1	36.8	34.6	33.5
15	Nasal swab	Horse-2021	EHV-1	33.2	31.1	30.2
16	Nasal swab	Horse-2021	EHV-1	26.5	24.2	23.3
17	Nasal swab	Horse-2021	EHV-1	28.1	26	25.1
18	Nasal swab	Horse-2021	EHV-1	35.6	33.2	31.8
19	Nasal swab	Horse-2021	EHV-1	29.4	27.3	26.7
20	Nasal swab	Horse-2021	EHV-1	31.7	29.5	27.9
21	Nasal swab	Horse-2021	EHV-1	36.1	33.6	32.2
22	Nasal swab	Horse-2021	EHV-1	28.3	25.8	24.3
23	Lung	Foal-2022	EHV-1	16.1	14	12.3
24	Lung	Foal-2022	EHV-1	19.2	16.7	15.2
25	Lung	Foal-2022	EHV-1	17.6	15.1	13.8
26	Lung	Foal-2019	EHV-4	26.4	24	23.4
27	Lung	Foal-2019	EHV-4	29.7	27.2	26.6
28	Lung	Foal-2019	EHV-4	19.8	17.4	16
29	Lung	Foal-2019	EHV-4	30.3	28.1	27.4
30	Lung	Foal-2019	EHV-4	32.9	30.6	29.3
31	Lung	Foal-2019	EHV-4	25.6	23.2	22.1
32	Spleen	Mare-2021	EHV-4	24.6	22.3	21
33	Lung	Foal-2021	EHV-4	19.1	16.7	15.2
